# Supplementary material for: Completeness of Reporting and Intervention Description in Articles on Psychological Interventions for Pediatric Patients with Adolescent Idiopathic Scoliosis: A Meta-Research Study
Source: Healthcare (Basel). 2025 Nov 12;13(22):2872. doi: 10.3390/healthcare13222872 (PMC12652975; doi:10.3390/healthcare13222872)
Supplement: Supplementary file 1 [file healthcare-13-02872-s001.zip]

Archive with 3 entries (3 files):
- Supplement S1.pdf
- Supplement S2.xlsx
- Supplement S3.xlsx
