# Supplementary material for: Completeness of Reporting and Intervention Description in Articles on Psychological Interventions for Pediatric Patients with Adolescent Idiopathic Scoliosis: A Meta-Research Study
Source: Healthcare (Basel). 2025 Nov 12;13(22):2872. doi: 10.3390/healthcare13222872 (PMC12652975; doi:10.3390/healthcare13222872)
Supplement: Supplementary file 1 [file healthcare-13-02872-s001.zip › Supplement S2.xlsx]

## Sheet: List1
Study	Author	Year of publication	Journal name	Journal impact factor	Study type	Item 1: BRIEF NAME	Comment/Quote	Item 2: WHY	Comment/Quote	Item 3: WHAT_materials	Comment/Quote	Item 4: WHAT_procedures	Comment/Quote	Item 5: WHO PROVIDED	Comment/Quote	Item 6: HOW	Comment/Quote	Item 7: WHERE	Comment/Quote	Item 8: WHEN and HOW MUCH	Comment/Quote	Item 9: TAILORING	Comment/Quote	Item 10: MODIFICIATIONS	Comment/Quote	Item 11: HOW WELL_planned	Comment/Quote	Item 12: HOW WELL_actual	Comment/Quote
Effect of Compliance Counseling on Brace Use and Success in Patients with Adolescent Idiopathic Scoliosis	Karol	2016	The journal of bone and joint surgery	4.8	Controlled trial	Yes	Effect of Compliance Counseling on Brace Use	Yes	Background	Unclear, insufficient details	"Thermochron iButtons (Maxim Integrated) were recessed into the front of the orthosis and covered with a thin layer of tape"	Unclear, insufficient details	Very poorly described, they write only that the intervention group received consultation, but this consultation is not described at all in what way.	Yes	The orthotist and orthopaedic surgeon shared the report with the patient and parents, and counseled them regarding the hours of wear.	No	It doesn't say how they conducted the intervention, whether it was individual or group.	No	In the title "Investigation conducted at Texas Scottish Children's Hospital rite, Dallas, Texas", further in article it was not mentioned, nor did they mention the department in which research was conducted.	No	It is specified for some parts when and how much, e.g. the duration of the sensor or the distance between examinations, but for the intervention itself it does not say either when or how much.	N/A		Yes	In the rare instances that more than six months elapsed between visits, only the actual downloaded data (which could be collected for only six months at a time) was used. When patients discontinued using their brace prematurely, the average daily wear was entered as a zero from the point at which the data were no longer collected to the time at which the patient was told to discontinue. using the…	N/A		N/A
Psychologic Management of Brace Therapy for Patients With Idiopathic Scoliosis	Matsunaga	2005	Spine	2.7	Controlled before and afer trial	Yes	Psychologic managment	Yes	Objective	Yes, lacking "where can materials be accessed"	They describe MPI in detail, but they do not have "where can materials be accessed"	Unclear, insufficient details	It is clear that each group had a certain intervention, but intervention itself very poorly explained.	No	For most things, nothing is known, neither who gave the tests, nor who analyzed them, nor who performed the interventions.	No	It doesn't say how, or whether it's group or individual.	No	No information.	Yes	"The survey period averaged 3 years and 10 months (range, 1–6 years)" and "A test using MPI was performed on all subjects before the start of brace therapy and 1 month after the start of brace therapy"	Yes	Different methods were applied to different groups.	N/A		N/A		N/A
A compliance real-time monitoring system for the management of the brace usage in adolescent idiopathic scoliosis patients: a pilot study	Zhu	2021	BMC Musculoskeletal Disorders	2.5	Intervention with follow-up	Yes	Compliance real-time monitoring system	Yes	Background	Yes	Materials used very well described.	Yes	Well described in methods, how they gave materials to patients and instructed them, etc.	Unclear for some parts of intervention	"[provided] by the clinicians in our department. All braces were made by the same orthotist, who has more than 10 years’ experience." - no information about clinicians, other informations clear and sufficient.	Yes	It is clear that intervention was conducted face to face, although it is more implied than clearly stated.	Unclear, insufficient details	It says the patients are from West China Hospital, but there are no further information.	Yes	They wore for six months, could report back if they had questions, etc.	Yes	"When the quality compliance and/or quantity compliance of the patients were not satisfactory, clinicians would instruct patients or their parents online on what to do next. Suggestions included increasing the wearing time of the brace, adjusting the straps of the brace to the values that approximate the patient’s baseline force, etc."	N/A		Yes	"The patients or their parents were requested to upload the data at least once a day to guarantee that the data stored in the cloud system were upgraded on a daily basis and without too much delay."	No	No information if data was actually uploaded and to which extent.
Preliminary clinical observation on the treatment of adolescent idiopathic scoliosis with intelligent brace personalized management system	Zhu	2021	Chinese journal of reparative and reconstructive surgery	0.3	Intervention with follow-up	Yes	Intelligent brace personalized management system	Yes	Purpose	Yes	Materials well described, devices that were used etc.	Yes	General procedures are described.	No	Very unclear, "team" members "medical staff" which is not sufficient.	No	It is difficult to understand where the patient was, who talked to him and how, how follow-up surveys were conducted, etc.	No	No information.	Unclear, insufficient details	We know they wear and how often they enter data, but it is not clear how long it is prescribed to wear brace. Still unclear information and poorly described.	No	Here in the intervention tailoring is planned: "Clinicians/braces can review the patient list and data related to the wear of braces for each patient through the background of website management and push relevant personalized guidelines and suggestions to patients through the results of data analysis." But it didn't say what, why, when or how. It's just implied.	N/A		N/A		N/A
Feasibility and Outcome of an Accelerated Recovery Protocol in Asian Adolescent Idiopathic Scoliosis Patients	Chan	2017	Spine	2.9	Prospective cohort	Yes	Accelerated Recovery Protocol	Yes	Objective	Yes	Accelerated Rec. Protocol is described in detail, everything used before, after and during surgery.	Yes	Described in detail methods that have been applied.	Unclear for some parts of intervention	Somewhere it is described who did a certain part of the intervention, somewhere it just says e.g. "patients were instructed" which is unclear.	No	It was not specified exactly how patients were given some instructions.	No	No information.	Yes	Described in detail in all segments.	N/A		N/A		N/A		N/A
Guided Imagery for Adolescent Post-spinal Fusion Pain Management: A Pilot Study	Charette	2015	Pain management nursing	2.0	RCT	Yes	Guided Imagery	Yes	Background	Yes, lacking "where can materials be accessed"	DVD content that is described in detail, but is not included in the materials	Yes	Intervention described well.	Yes	Specified who gives the DVD, and who gives instructions for what is in the DVD itself	Yes	Face to face "A research nurse was present, along with a parent, to provide explanations when needed".	Yes	Orthopedic outpatient clinic of a major tertiary care pediatric teaching hospital in Montreal, Quebec, Canada	Yes	Described in detail in all segments.	N/A		N/A		N/A		N/A
Cognitive-Behavioral Intervention Effects on Adolescents’ Anxiety and Pain Following Spinal Fusion Surgery	LaMontagne	2003	Nursing Research	1.4	RCT	Yes	Cognitive-Behavioral intervention	Yes	Objectives	Unclear, insufficient details	Part of it is quite well explained, but e.g. Coping behaviors briefly and insufficiently detailed	Yes	Well described intervention	Unclear for some parts of intervention	"The Child Life Specialist delivered all videotaped interventions". Then they stated that "researchers took data, and conducted questionnaires", but they do not describe their expertise, training, etc.	Yes	Delivered the content by Teleprompter in order to look directly toward the person viewing the video	No	No information.	Yes	Described in procedure.	N/A		N/A		N/A		N/A
Effects of Coping Instruction in Reducing Young Adolescents’ Pain After Major Spinal Surgery	LaMontagne	2003	Ortopaedic Nursing	0.2	RCT	Yes	Coping Instruction	Yes	Purpose	Yes	Table 1	Yes	Well described in procedure.	Unclear for some parts of intervention	Lacking detail in description of education and training on who provided some parts of intervention.	Yes	Delevered by Teleprompter and "viewed the assigned video_x0002_tape in a room selected for privacy".	No	No information.	Yes	Described in procedure.	N/A		N/A		N/A		N/A
Adolescent Scoliosis: Effects of Corrective Surgery, Cognitive_x0002_Behavioral Interventions, and Age on Activity Outcomes	LaMontagne	2004	Applied Nursing Research	0.6	RCT	Yes	Effects of Corrective Surgery, Cognitive_x0002_Behavioral Interventions, and Age on Activity Outcomes	Yes	Background	Yes	Table 1	Yes	Well described intervention in procedure.	No	There is nothing mentioned in this except researchers, about whom nothing is really known.	Yes	Delivered the content by Teleprompter.	No	No information.	Yes	Described in procedure.	N/A		N/A		N/A		N/A
Relaxation Training and Postoperative Music Therapy for Adolescents Undergoing Spinal Fusion Surgery	Nelson	2017	Pain management nursing	1.3	RCT	Yes	Relaxation Training and Postoperative Music Therapy	Yes	The purpose of the study was to evaluate the effectiveness of a preoperative training program on AIS patients’ pain and anxiety perception after SF surgery.	Unclear, insufficient details	They are explained, however insufficiently detailed, without the attached video material they used.	Yes	Described in detail in procedure.	Yes	Two board certified music therapists (MT-BC) provided the music theraphy.	Yes	Described in procedure.	Unclear, insufficient details	"large Midwestern tertiary hospital"	Yes	Described in procedure.	Yes	All patients were asked to identify their musical preferences by asking them to name a favorite song and/or select a preferred musical genre	N/A		N/A		N/A
Does Preoperative Orientation and Education Alleviate Anxiety in Posterior Spinal Fusion Patients? A Prospective, Randomized Study	Rhodes	2015	Journal of Pediatric Orthopaedics	1.4	RCT	Yes	Preoperative Orientation and Education effect on anxiety	Yes	Background	Unclear, insufficient details	Insufficiently detailed	Yes	Intervention described accordingly.	Yes	Very well explained who provided what.	Unclear, insufficient details	It is clear that intervention was face to face, but they didn't specify whether they went individually or not.	No	No information.	Unclear, insufficient details	Standardized 30min tour is mentioned, but not everything is described in great detail. Also, preoperativee visit is mentioned, but it is not known how long before surgery.	N/A		N/A		N/A		N/A
The positive role of Rosenthal effect-based nursing in quality of life and negative emotions of patien ts with scoliosis	Ying	2020	International Journal of Clinical and Experimental Medicine	N/A	Controlled before and after trial	Yes	Rosenthal effect-based nursing	Yes	"However, the application value of Rosenthal effect-based nursing in patients with scoliosis has not yet been identified. We speculated that it also plays a significant role in patients with scoliosis, and we carried out relevant experiments to analyze this"	No	There is no information about any training materials for staff, nor for patients. Systematized information about the materials is missing.	Yes	Well described in methods, how they gave materials to patients and instructed them, etc.	Yes	Provided by psychology experts, nursing staff.	Unclear, insufficient details	It is implied that it is live, but it is not clear whether they spoke to all the patients separately or in groups. They generally lack information, although they provided some basic information.	Unclear, insufficient details	First People’s Hospital of Wenling, no other information about department etc.	Unclear, insufficient details	Lacking details, for example how many education sessions they got, how long those conversations with psychologists and nurses lasted.	N/A		N/A		N/A		N/A
Does Self-Help Help? An Empirical Investigation of Scoliosis Peer Support Groups	Hinrichsen	1985	Journal of Social Issues	Unclear	Cross-sectional study	Yes	Self-Help	Yes	"To examine the potential benefits of self-help..."	Unclear, insufficient details	They described materials but very unclear with missing details.	Unclear, insufficient details	Described quite poorly.	No	Nothing is specified.	No	Not specified.	Unclear, insufficient details	Social clubs, all over USA.	Unclear, insufficient details	"In the spring of 1980, extensive survey questionnaires were sent to all 858 adults identified as former or current dues-paying members of self-help clubs of the Scoliosis Association, Inc."	N/A		N/A		N/A		N/A
Discourse-based psychological intervention alleviates perioperative anxiety in patients with adolescent idiopathic scoliosis in China: a retrospective propensity score matching analysis	Bi	2023	BMC Musculoskeletal Disorders	2.3	Retrospective analysis of prospectively collected dana	Yes	Discourse-based psychological intervention alleviates perioperative anxiety	Yes	"To evaluate the effectiveness of a discourse-based psychological intervention on perioperative anxiety, pain and life satisfaction of patients with AIS."	Yes, lacking "where can materials be accessed"	They explained materials, but they didn't give acces to recorded interwievs "With permission, all participants’ interviews in this study were audiotaped and transcribed verbatim by medical staffs having access to technical support.."	Yes	Well described in procedure.	Unclear for some parts of intervention	"by medical staffs who have received professional training on psychology and discourse analysis", not providing more information on medical staff.	Yes	"interviews, data collection and interventions were conducted in a quiet office in the hospital"	Unclear, insufficient details	In the Department of Orthopaedics spine unit in authors’ hospital.	Yes	Well described in procedure, "qualitative semi-structured one-on-one informal interview lasting 15 min."	N/A		N/A		N/A		N/A
Improving education and coping of scoliosis patients undergoing surgery, and their families, using e-health	Lysenko	2016	Journal of Children's Orthopaedics	1.5	Before and after study	Yes	Improving coping using e-health	Yes	Purpose	Yes	Website described in detail, they also provided link to website.	No	Nothing about procedure of the intervention.	No	Nothing is specified.	No	Not specified. Only that they	Yes	The Hospital for Sick Children and Children’s Hospital of Eastern Ontario	No	Nothing is specified.	N/A		N/A		N/A		N/A
Electronic Monitoring Improves Brace-Wearing Compliance in Patients With Adolescent Idiopathic Scoliosis	Miller	2012	Spine	2.7	RCT	Yes	Electronic Monitoring Improves Brace-Wearing Compliance	Yes	"To assess whether monitoring increases brace-wearing compliance in patients with adolescent idiopathic scoliosis (AIS)."	Yes	Described in detail.	Yes	Intervention well described.	Unclear for some parts of intervention	Not mentioning experience of orthotist, also "treating physician" non specific about his expertise.	Unclear, insufficient details	It is implied that it is live, but it is not clear whether they spoke to all the patients separately or in groups.	Yes	Scoliosis and Spine Deformity Center at Columbia University Medical Center from October 2005 to January 2009	Yes	"Patients were prescribed to wear the brace for 18 hours each day by their treating surgeon, using a standardized script".	N/A		N/A		N/A		N/A
Effectiveness of basic body awareness therapy in adolescents with idiopathic scoliosis: A randomized controlled study	Yagci	2018	Journal of Back and Musculoskeletal Rehabilitation	0.9	RCT	Yes	Effectiveness of basic body awareness therapy	Yes	Objective	Unclear, insufficient details	Described BBAT, but lacking details on specific exercises used.	Yes	Described in study interventions	Yes	"All BBAT training sessions were performed by a physiotherapist who is trained and certified in this method". Also, other parts of intervention described who provided.	Yes	"Supervised exercise sessions were performed with small groups comprising three or four volunteers in each group by the first author. All volunteers were instructed to complete a home exercise program for 1 h, five days per week."	No	No information.	Yes	"Participants in the BBAT group received supervised BBAT therapy, comprising sessions of 1 h each, twice a week from the first author, a certified provider."	N/A		N/A		No	No comment on how much adherence is expected	Yes	Compliance with brace and exercise programs showed no statistical difference between groups (p > 0.05) (Table 1).
Preoperative Patient Education and Smaller Prescription Quantity Reduce Opioid Use After Posterior Spinal Fusion for Adolescent Idiopathic Scoliosis: Results of a Prospective Study	Yang	2022	Journal of Pediatric Orthopaedics	1.7	Prospective cohort	Yes	Preoperative Patient Education and Smaller Prescription Quantity Reduce Opioid Use After Posterior Spinal Fusion for Adolescent Idiopathic Scoliosis	Yes	Background	No	Only described "PRE-INT that was used to develop our guidelines to decrease opioid prescription quantity." but nothing explained or specified.	Yes	Procedure described in detail.	Unclear for some parts of intervention	"a trained research coordinator", nothing about proffesion or expertise.	Unclear, insufficient details	It is implied that it is live, but it is not clear whether they spoke to all the patients separately or in groups.	No	No information.	Unclear, insufficient details	When is very well described, but no details on how much.	N/A		N/A		N/A		N/A
