# Supplementary material for: Completeness of Reporting and Intervention Description in Articles on Psychological Interventions for Pediatric Patients with Adolescent Idiopathic Scoliosis: A Meta-Research Study
Source: Healthcare (Basel). 2025 Nov 12;13(22):2872. doi: 10.3390/healthcare13222872 (PMC12652975; doi:10.3390/healthcare13222872)
Supplement: Supplementary file 1 [file healthcare-13-02872-s001.zip › Supplement S3.xlsx]

## Sheet: STROBE
Study	Author	Year of publication	Journal name	Journal impact factor	Study type	Reporting guideliness	Title and abstract: 1a	Comment/Quote	Title and abstract: 1b	Comment/Quote	Introduction: 2	Comment/Quote	Introduction:3	Comment/Quote	Methods: 4	Comment/Quote	Methods: 5	Comment/Quote	Methods: 6a	Comment/Quote	Methods: 6b	Comment/Quote	Methods: 7	Comment/Quote	Methods: 8	Comment/Quote	Methods: 9	Comment/Quote	Methods: 10	Comment/Quote	Methods: 11	Comment/Quote	Methods: 12a	Comment/Quote	Methods: 12b	Comment/Quote	Methods: 12c	Comment/Quote	Methods: 12d	Comment/Quote	Methods: 12e	Comment/Quote	Results: 13a	Comment/Quote	Results: 13b	Comment/Quote	Results: 13c	Comment/Quote	Results: 14a
Feasibility and Outcome of an Accelerated Recovery Protocol in Asian Adolescent Idiopathic Scoliosis Patients	Chan	2017	Spine	2.9	Prospective cohort	STROBE	Yes	Prospective cohort study stated in abstract.	Yes	Adequately explained	Yes	Explained	Yes	"we would like to explore the feasibility and report the outcome of implementation of an accelerated recovery protocol for AIS patients undergoing PSF in the Asian community."	Yes	We prospectively recruited 74 AIS patients scheduled for PSF surgery from September 2015 to June 2016. - study design only stated explicitly in abstract - unclear/partial?	Yes	Properly stated	Partial	Timing of follow-up explained, not methods though; not stated how datas is collected and who collected it. Participant criteria explained adequately.	N/A	Not applicable, study is not matched.	Partial	Details of methods of assessment not provided, diagnostic criteria is also not specified. However, outcomes and timings of data were described in detail. The exposure was the same for all patients and was very clearly defined.	No	Not described in detail, especially related to source of data, detail of method of mesurement. There was only one group so comparability of assessment methods did not need to be discussed.	No	Not addressed, discussed or mentioned.	Partial	"The sample size calculation was performed using G Power software (version 3.1.9.2, Universita¨t Du¨ sseldorf)." - no details provided, however, on what variables were input, what the required minimum sample size was etc. so a lot of info is missing.	Yes	Very short description: "Demographic variables were analyzed using descriptive statistic and were represented as means, percentages, and plotted in graphs." - specific tests performed were not mentioned, since they were not performed.	Yes	"Demographic variables were analyzed using descriptive statistic and were represented as means, percentages, and plotted in graphs." - quite short, but relevant, since there wasn't really any detailed analysis beyond descriptive statistics performed.	N/A	Not applicable, was not performed.	No	Not mentioned or addressed, unlear if data was missing or not since no N values were presented among descriptive data.	No	Not explained or addressed, only total N number of patients mentioned, not the number for any specific analyses or whether data was collected for all patients.	N/A	Not applicable, were not mentioned or performed.	No	This data was not provided, only how many were included but no other mentioned variables for this item.	No	Not provided, unclear whether some participants were lost to follow up or not.	No	No diagram provided	No
Does Self-Help Help? An Empirical Investigation of Scoliosis Peer Support Groups	Hinrichsen	1985	Journal of Social Issues	Unclear	Cross-sectional study	STROBE	Yes	Study design stated in abstract	Yes	Stated in abstract	Yes	Described in detail	Yes	Aims and two hypotheses stated	No	Cross-sectional design not stated in Methods, only in abstract	Partial	General start of data collection stated (spring of 1980), but no more details provided. Locations could also be stated more clearly and were not specified. The setting was clearly described.	Yes	Clearly described selection criteria for all groups of patients	N/A	Not applicable to cross-sectional study	Yes	Defined well under "Measures"	Partial	It is obvious that there are surveys, but it is not stated that they are paper-based. But the paper is from 1985 so it is also reasonable to presume online surveys were not in use. Other than that, it is implied that all variables are collected via surveys and questionnaires.	No	Not addressed, discussed or mentioned.	No	Sample size not discussed.	Partial	Described very superficially, analyses not described in detail.	Partial	General approach to statistics described in the Methods on p. 75, but specific tests not, or, e.g. what type of correlation was used.	Yes	Comparisons performed with control group: " In order to compare club members with individuals in the comparison group on reasons for wanting to join clubs and on psychosocial adjustment, we performed hierarchical multiple regression analyses."	No	Not mentioned or addressed, unlear if data was missing or not since no N values were presented among descriptive data.	Yes	Questionnaires were also sent to a comparison sample of 1200 people ran- domly selected from those who had spontaneously written to the Scoliosis Asso- ciation in response to the magazine article mentioned above	N/A	Not applicable, were not mentioned or performed.	Yes	"Com- pleted questionnaires were returned by 142 parents, 57 adults, and 140 adoles- cents (a return rate of 23% of the combined adult and parent samples). Since not all club members had children with scoliosis, we were unable to calculate a return rate for adolescents. "	No	Not provided, some just filled out the survey while others didn't.	No	No diagram provided	Yes
Discourse-based psychological intervention alleviates perioperative anxiety in patients with adolescent idiopathic scoliosis in China: a retrospective propensity score matching analysis	Bi	2023	BMC Musculoskeletal Disorders	2.3	Retrospective analysis of prospectively collected data	STROBE	Yes	a retrospective propensity score matching analysis	Yes	Stated in abstract	Yes	Described in detail	Yes	"The present study was aimed to evaluate the effectiveness of psychological intervention in improving perioperative anxiety, pain and life satisfaction of AIS patients who underwent surgery through discourse analysis."	Yes	Described in detail in "Participants and study design" section	Yes	"A total of 116 consecutive patients (15 males and 101 females) with AIS undergoing corrective surgery between April 2018 and February 2021 were analyzed in this study, including patients who received personalized psychological intervention (intervention group, IG; n = 51), and who didn’t receive personalized psychological intervention (control group, CG; n = 65)."	Yes	"Inclusion criteria were: admission to the Orthopaedic ward in authors’ hospital for primary corrective operation, Cobb angle of the major curve ≥ 40°, age between 11 and 18 years at the time of admission, absence of cord, vertebral or conus anomaly, and proficiency in Chinese. Exclusion criteria included: inability to independently complete the procedures involved in the interview and interventi…	Yes	"In order to make this study as close as possible to the randomized clinical trial environment, propensity score matching (PSM) was used to match the 2 groups of patients in the proportion of 1:1, so as to achieve the comparability of potential confounding variables between IG and CG. After PSM, the same sample size in IG (n = 45) and CG (n = 45) was established."	Yes	Defined in detail in the Methods section	Partial	Assessment methods not stated, there are surveys and interviews, but no methods are clearly discussed (e.g. paper-based). "Additionally, each patient in the IG was given a qualitative semi-structured one-on-one informal interview lasting 15 min." "In this study, interviews, data collection and interventions were conducted in a quiet office in the hospital by medical staffs who have received profe…	No	Not specifically stated.	No	Sample size not discussed.	Yes	Described in detail how data were shown and analysed.	Yes	Clearly stated.	Yes	"Within each group, propensity scores were computed using multivariable logistic regression models. Covariates that were unbalanced between treatment groups prior to matching were included in propensity scores. These covariates might have an impact on both the likelihood that patients would receive the treatment of interest and the outcome of interest."	No	Not mentioned.	Yes	"In order to make this study as close as possible to the randomized clinical trial environment, propensity score matching (PSM) was used to match the 2 groups of patients in the proportion of 1:1, so as to achieve the comparability of potential confounding variables between IG and CG. After PSM, the same sample size in IG (n = 45) and CG (n = 45) was established."	N/A	Not applicable, were not mentioned or performed.	Partial	"Between April 2018 and February 2021, a total of 116 consecutive patients (15 males and 101 females) with AIS undergoing corrective surgery were analyzed in this study, including 51 with IG and 65 with CG. After PSM, a total of 90 patients were enrolled in this study, and the details of demographic and clinical characteristics of participants before and after propensity score matching are shown …	No	Not provided, unclear if there were missing data.	No	No diagram provided	Yes
Improving education and coping of scoliosis patients undergoing surgery, and their families, using e-health	Lysenko	2016	Journal of Children's Orthopaedics	1.5	Before and after study	STROBE	No	Study design not stated in title nor abstract.	Yes	Stated in abstract	Yes	Described in detail	Yes	The purpose of this study was to evaluate an e-health strategy to increase knowledge and coping in patients with scoliosis undergoing surgery and their families.	No	Not clearly stated what study type it is, one can only deduce from the methods themselves, not explicitly named anywhere.	Partial	Data on setting and location was presented, but not details on timing and periods of recruitment.	Yes	Patients with AIS between the ages of 10 and 18 years, along with their parents or legal guardians (hereby referred to as parents), were recruited from The Hospital for Sick Children and Children’s Hospital of Eastern Ontario. None had received any previous spinal surgery. All patients had a curve size within or approaching the range of surgical consideration (Cobb angle[40 ). Access to internet …	N/A	Not applicable, study is not matched.	Yes	Defined in detail in the Methods section	Yes	Clearly stated that the questionnaire was conducted online and participants had to connect online from their homes. There was not more than one group.	Yes	Performed analysis of attrition bias: An additional 62 patients and 55 parents completed the pre-website access but did not complete the post-website set of questionnaires, citing the following reasons: lack of time, technical problems and general disinterest. Parents who did not complete the study were more likely to use social networks (62.3 %) than parents who completed the study (42.3 %; p = …	Yes	The sample size calculation was based on effect sizes expressed in standard deviations. Non-randomized designs often overestimate the true effect size and thus we chose a ‘‘large’’ effect size because a smaller effect size in a nonrandomized design would not be clinically significant [27]. Based on the conservative assumption that the pre- and post-measurements would have a correlation of 0.5, a …	Yes	Each questionnaire was scored before and after website access. The data from the patients and parents was analyzed separately. One-sample, two-sided t tests were performed on the differences between pre- and postmeasurement.	Yes	Each questionnaire was scored before and after website access. The data from the patients and parents was analyzed separately. One-sample, two-sided t tests were performed on the differences between pre- and postmeasurement.	N/A	Not applicable, was not performed.	No	Not mentioned	No	Not explained, we only know how many people were included in the final analysis. Unclear if anyone was lost to follow up or if sampling had anything to do with analyses.	N/A	Not applicable, were not mentioned or performed.	Partial	We only know the final number of participants who started the study and completed it, no idea on who was approached (how many eligible). We do know who was lost to followup: An additional 62 patients and 55 parents completed the pre-website access but did not complete the post-website set of questionnaires, citing the following reasons: lack of time, technical problems and general disinterest. Pa…	Yes	An additional 62 patients and 55 parents completed the pre-website access but did not complete the post-website set of questionnaires, citing the following reasons: lack of time, technical problems and general disinterest. Parents who did not complete the study were more likely to use social networks (62.3 %) than parents who completed the study (42.3 %; p = 0.024). Patients who completed the stu…	No	No diagram provided	Yes
Preoperative Patient Education and Smaller Prescription Quantity Reduce Opioid Use After Posterior Spinal Fusion for Adolescent Idiopathic Scoliosis: Results of a Prospective Study	Yang	2022	Journal of Pediatric Orthopaedics	1.7	Prospective cohort	STROBE	Yes	Study design stated in both abstract and title	Yes	Stated in abstract	Yes	Described in detail	Yes	"The primary purpose of this study was to evaluate the effect of preoperative patient education combined with implementation of evidence-based opioid prescribing guidelines on opioid use and pain level after posterior spinal fusion (PSF) in adolescents with idiopathic scoliosis. We hypothesized that preoperative patient education and smaller opioid prescription quantity would reduce opioid use wh…	Yes	Provided in Methods	Yes	"Patients were consecutively enrolled from June 2019 to December 2021." There is also a lot of information on the data collection, although it's not stated explicitly if survey was paper-based or no (probably was).	Partial	Eligibility criteria clear, follow-up times and variables clear, but not exactly methods (again, maybe more clarity on physical matters of data collection would have been good).	N/A	Study was not matched, just divided into groups: "Study participants POST-INT were divided into 3 groups according to total opioid usage. The bottom 25th percentile was designated as “low”, the middle 25th to 75th percentile was designated as “average”, and the upper 25th percentile was designated as “high” opioid use groups. Pre-, intra-, and postoperative variables were then compared between th…	Yes	Defined in detail in the Methods section	Partial	Names of questionnaires provided, but mor detail on their specifics could be given.	Yes	Attrition analysis performed: "Subanalysis showed that fewer study participants requested and received an opioid refill [3/49 patients (6%)] compared with eligible patients during the study period who declined to participate, withdrew, or missed enrollment [8/35 patients (23%)] (P =0.045)."	No	Sample size not discussed.	Yes	Continuous variables were evaluated using ANOVA, and categorical variables and number of refills were evaluated using a χ2 test. When expected values for categorical variables were low, a Fisher exact test was utilized to determine whether there were any significant differences between the groups. One-sample Wilcoxon Signed Rank Test was used to compare number of opioid doses consumed, days of ox…	Yes	Continuous variables were evaluated using ANOVA, and categorical variables and number of refills were evaluated using a χ2 test. When expected values for categorical variables were low, a Fisher exact test was utilized to determine whether there were any significant differences between the groups. One-sample Wilcoxon Signed Rank Test was used to compare number of opioid doses consumed, days of ox…	Yes	"Test was used to compare number of opioid doses consumed, days of oxycodone use, and doses used in the first week between the PRE-INT and POST-INT."	No	Not mentioned	No	Not clearly explained how this was addressed and how present it was.	N/A	Not applicable, were not mentioned or performed.	Partial	We have partial information on those who declined to participate, withdrew or missed enrollment, no information about any loss of people during study. "Subanalysis showed that fewer study participants requested and received an opioid refill [3/49 patients (6%)] compared with eligible patients during the study period who declined to participate, withdrew, or missed enrollment [8/35 patients (23%)]…	Yes	Yes, provided in flow diagram	Yes	Provided	Yes
[truncated: 25 more columns]

## Sheet: CONSORT
Study	Author	Year of publication	Journal name	Journal impact factor	Study type	Reporting guideliness	Title and abstract: 1a	Comment/Quote	Title and abstract: 1b	Comment/Quote	Introduction: Background and objectives 2a	Comment/Quote	Introduction: Background and objectives 2b	Comment/Quote	Methods: Trial design 3a	Comment/Quote	Methods: Trial design 3b	Comment/Quote	Methods: Participants 4a	Comment/Quote	Methods: Participants 4b	Comment/Quote	Methods: Interventions 5	Comment/Quote	Methods: Outcomes 6a	Comment/Quote	Methods: Outcomes 6b	Comment/Quote	Methods: Sample size 7a	Comment/Quote	Methods: Sample size 7b	Comment/Quote	Methods: Randomisation 8a	Comment/Quote	Methods: Randomisation 8b	Comment/Quote	Methods: Randomisation 9	Comment/Quote	Methods: Randomisation 10	Comment/Quote	Methods:Blinding 11a	Comment/Quote	Methods: Blinding 11b	Comment/Quote	Methods: Statistical methods 12a	Comment/Quote	Methods: Statistical methods 12b	Comment/Quote	Results: Participant flow 13a
Guided Imagery for Adolescent Post-spinal Fusion Pain Management: A Pilot Study	Charette	2015	Pain management nursing	2.0	RCT	CONSORT	No		No		Yes	"Used before surgery, these techniques have been shown to reduce anxiety, shorten hospital stays, and significantly alleviate surgical and postsurgical pain, decreasing the need for analgesics."	Yes	"to assess an intervention consisting of guided imagery and relaxation, combined with an educational component, in adolescents and young adults undergoing spinal fusion for scoliosis"	Partial	RCT, but not stated if parallel etc.; allocation ratio not mentioned.	N/A		Yes	Described in Study design and participants	Yes	Described in Study design and participants	Yes	Described in Interventions	Yes	Described in Outcome measures	N/A		Yes	We calculated a sample size of 40 participants (20 per group) as sufficient to detect a clinically significant mean group difference of 2 on a numerical pain scale of 0 to 10, with an SD of 2, with 80% powerand abilateral threshold of 0.05.	N/A		Yes	"Participants were allocated to the experimental or control group according to a computer-generated randomization schedule, using the PLAN procedure, SAS statistical software, version 9.1.2"	No	Type of randomization not stated, nor restrictions (may not be applicable)	Yes	The research nurse contacted an independent biostatistician at our Applied Clinical Research Unit to determine the allocation of each patient after recruitment. There was no blinding except for the statistical analyses.	Yes	"The research nurse contacted an independent biostatistician at our Applied Clinical Research Unit to determine the allocation of each patient after recruitment."	Yes	"There was no blinding except for the statistical analyses."	N/A		Yes	Described in data analysis	Yes	The Mann-Whitney U test was performed to compare activity levels between groups as the data were not normally distributed, whereas the Student’s t test was used for all comparisons with normal distributions.	Yes
Cognitive-Behavioral Intervention Effects on Adolescents’ Anxiety and Pain Following Spinal Fusion Surgery	LaMontagne	2003	Nursing Research	1.4	RCT	CONSORT	No		Yes		Yes	Described in Cognitive-Behavioral interventions	Yes	"The purpose of this study is to determine the effectiveness of three cognitivebehavioral interventions for reducing adolescents’ postoperative anxiety and pain following major spinal surgery and whether preoperative anxiety and age influenced the effectiveness of the interventions."	Partial	RCT, but not stated if parallel etc.; allocation ratio not mentioned.	N/A		Yes	Described in participants	No		Yes	Described in Interventions and Delivery of interventions	Yes	Described in Instruments and Dana analysis	N/A		Yes	Power analysis	N/A		Yes	"Participants were randomly assigned (according to a computer-generated list of random numbers) to one of three intervention groups or a control group"	No	Type of randomization not stated, nor restrictions (may not be applicable)	No		No		No		N/A		Yes	Described in data analysis	Yes	Described in data analysis	Yes
Effects of Coping Instruction in Reducing Young Adolescents’ Pain After Major Spinal Surgery	LaMontagne	2003	Ortopaedic Nursing	0.2	RCT	CONSORT	No		Yes		Yes	"Although a range of behavioral and cognitive techniques are efficacious for helping children to cope with acute pain (Chen et al., 2000), little is known about how the benefits of the interventions can be maximized to achieve optimal preparation of children and adolescents for surgery or procedure-related pain."	Yes	Described in Purpose	Partial	RCT, but not stated if parallel etc.; allocation ratio not mentioned.	N/A		Yes	Described in Subjects	No		Yes	Described in Intervention, Delivery of Intervention and Procedure	Yes	Described in Instrument and Procedure	N/A		No		N/A		No	Not described at all	No		No		No		No		N/A		No		N/A	Does not seem to be any planned.	No
Adolescent Scoliosis: Effects of Corrective Surgery, Cognitive_x0002_Behavioral Interventions, and Age on Activity Outcomes	LaMontagne	2004	Applied Nursing Research	0.6	RCT	CONSORT	No		No		Yes	Described in Background	Yes	"The current article focuses on the effects of the cognitive-behavioral interventions on long-term recovery outcomes after spinal fusion surgery."	Partial	RCT, but not stated if parallel etc.; allocation ratio not mentioned.	N/A		Yes	Described in Subjects	No		Yes	Described in Cognitive-Behavioral Interventions and Postsurgery Booster Videotapes	Yes	Described in Instrument and Data analysis	N/A		No		N/A		Yes	"Subjects were randomly assigned to one of the three intervention groups (concrete-objective information only, coping instruction only, and concrete-objective information plus coping instruction) or a control group according to a computer-generated list of random numbers."	No		No		No		No		N/A		Yes	Described in data analysis	Yes	Described in data analysis	No
Relaxation Training and Postoperative Music Therapy for Adolescents Undergoing Spinal Fusion Surgery	Nelson	2017	Pain management nursing	1.3	RCT	CONSORT	No		No		Yes	Described in Background	Yes	"The purpose of the study was to evaluate the effectiveness of a preoperative training program on AIS patients’ pain and anxiety perception after SF surgery."	Partial	RCT, but not stated if parallel etc.; allocation ratio not mentioned.	N/A		Yes	Described in Setting and sample	Yes	Described in Setting and sample	Yes	Described in Intervention and Instruments	Yes	Described in procedures	N/A		No		N/A		No		No		No		No		No		N/A		Yes	Described in data analysis	Yes	Described in data analysis	Yes
Does Preoperative Orientation and Education Alleviate Anxiety in Posterior Spinal Fusion Patients? A Prospective, Randomized Study	Rhodes	2015	Journal of Pediatric Orthopaedics	1.4	RCT	CONSORT	Yes		Yes		Yes	"Perioperative anxiety in the pediatric population can cause adverse effects on the surgical experience and postoperative course…"	Yes	"We hypothesized that preoperative education and orientation would reduce patient and caregiver anxiety before and after surgical treatment of AIS and would decrease pain medication requirements, shorten hospital stays, and improve overall satisfaction."	Partial	From methods it's implied that it's an RCT, but this is not stated explicitly. Alsonot stated if parallel etc.; allocation ratio not mentioned.	N/A		Yes	Described in Methods	Yes	Described in Methods	Yes	Described in Instruments and procedures	Yes	Described in Instruments and procedures	N/A		No		N/A		Yes	"patients were assigned using a random number generator to either the control group or the intervention group."	No		No		No		Partial	"The patients and caregivers were blinded to the intervention; they were told that they would participate in a study of anxiety related to PSF for AIS." - missing info on how they were blinded.	N/A		Yes	Described in data analysis	Yes	Described in data analysis	Yes
Electronic Monitoring Improves Brace-Wearing Compliance in Patients With Adolescent Idiopathic Scoliosis	Miller	2012	Spine	2.7	RCT	CONSORT	Yes		Yes		Yes	"Patient noncompliance with brace-wearing protocols, reported to be as low as 33% in prior series, represents a signifi cant barrier to nonoperative treatment of AIS in clinical practice."	Yes	"We hypothesized that informed monitoring would lead to increased compliance with spinal bracing."	Yes	This was a single-center, nonstratifi ed, parallel-group study with balanced randomization (1:1) conducted at Columbia University Medical Center.	N/A		Yes	Described in participants	Yes	Described in Study setting	Yes	Described in Intervention	Yes	Described in Intervention and Primary end point	N/A		No		N/A		Yes	Described in Randomization	Yes	Described in Randomization	Yes	Described in Randomization	No		No		N/A		Yes	Described in Statistical analysis	Yes	Described in Statistical analysis	Yes
Effectiveness of basic body awareness therapy in adolescents with idiopathic scoliosis: A randomized controlled study	Yagci	2018	Journal of Back and Musculoskeletal Rehabilitation	0.9	RCT	CONSORT	Yes		Yes		Yes	Described in Introduction	Yes	"We hypothesized that BBAT affects postural re-alignment and trunk deformity by increasing body awareness and improving posture and quality of life in AIS."	Partial	From methods it's implied that it's an RCT, but this is not stated explicitly. Alsonot stated if parallel etc.; allocation ratio not mentioned.	N/A		Yes	Described in Volunteers and Study protocol	Yes	"Volunteers attended a ten-week exercise program consisting of supervised exercises comprising two sessions in the clinic at three-day intervals and home-based exercises five times per week for approximately 60 min."	Yes	Described in Study interventions	Yes	Described in Measurements	N/A		Yes	"Sample size was determined based on pilot study with seven volunteers using a power of 0.80 and = 0.05. It was calculated minimum nine participants considering primary outcome of Cobb angle."	N/A		Yes	"Volunteers were randomly (using simple randomization) assigned to BBAT and TEs groups."	No		No		No		Partial	Some information present, but not all necessary for the item. Only stated "Therapists assessing the measures (second and third author) were blinded from the knowledge of group membership."	N/A		Yes	Described in Statistical analysis	Yes	Described in Statistical analysis	Yes
[truncated: 31 more columns]

## Sheet: TREND
Study	Author	Year of publication	Journal name	Journal impact factor	Study type	Reporting guideliness	Title and abstract: 1	Comment/Quote	Background: 2	Comment/Quote	Participants: 3	Comment/Quote	Interventions: 4	Comment/Quote	Objectives: 5	Comment/Quote	Outcomes: 6	Comment/Quote	Sample size: 7	Comment/Quote	Assignment method: 8	Comment/Quote	Blinding: 9	Comment/Quote	Unit of analysis: 10	Comment/Quote	Statistical methods: 11	Comment/Quote	Participant flow: 12	Comment/Quote	Recruitment: 13	Comment/Quote	Baseline data: 14	Comment/Quote	Baseline equivalence: 15	Comment/Quote	Numbers analyzed: 16	Comment/Quote	Outcomes and estimation: 17	Comment/Quote	Ancillary analyses: 18	Comment/Quote	Adverse events: 19	Comment/Quote	Interpretation: 20	Comment/Quote	Generalizability: 21	Comment/Quote	Overall evidence: 22
Effect of Compliance Counseling on Brace Use and Success in Patients with Adolescent Idiopathic Scoliosis	Karol	2016	The journal of bone and joint surgery	4.8	Controlled trial	TREND	Partial	No information on patient allocation in title.	Yes	Described in Introduction	Partial	Described in Materials and Methods; missing location and sampling strategy, other items present.	Yes	Described in Materials and methods	Yes	"We hypothesized that patients would be more likely to wear their brace if they knew that compliance was being monitored."	Yes	"The average daily hours of wear for the entire time of brace treatment were compared between groups. The prevalence of curve progression and progression to a magnitude requiring surgery were also compared between the two groups."	No	No information.	Yes	"The patients were divided into two groups on the basis of their treating physician, who was randomly assigned to them on referral. We did not divide patients randomly within treatment teams as we did not want the two groups discussing the study, sensors, or counseling while waiting for clinic visits together in the waiting room."	Partial	"The treating physicians were assigned to either counsel or not counsel their patients with use of the compliance data obtained by the sensors by randomly drawing from a bag. Four orthopaedists were assigned to the counseling group and four, to a blinded noncounseling limb." Information not given on whether blinding success was assessed and whether it was accomplished.	Yes	Described in Materials and methods; unit of analysis and assignment are the same.	Yes	Described in Materials and methods	Partial	Described in Results; screening for eligibility not described.	Yes	Two hundred and twenty-two patients were enrolled from 2008 through 2013.	Partial	Described in Results in terms of baseline characteristics of sample, but those not retained in study did not have their characteristics reported. No comparison of attrition bias.	Yes	Described in Results "There was no significant difference between the groups with respect to the curve magnitude at either brace initiation (33.2 for the counseled group versus 33.9 for the noncounseled group, p = 0.21) or the initial in-brace correction (p = 0.13)."	Yes	Described in Results	Yes	Described in Results	N/A	None performed or pre-determined.	N/A	Not applicable to intervention (not harmful - Petre provjeri).	Yes	Described in Discussion	Yes	Described in Discussion	Yes
Psychologic Management of Brace Therapy for Patients With Idiopathic Scoliosis	Matsunaga	2005	Spine	2.7	Controlled before and afer trial	TREND	Yes	All info present (patient allocation determined by Maudsley Personality Inventory).	Yes	Described in Introduction	Partial	Described in Materials and Methods; missing location and sampling strategy, other items present.	Yes	Described in Study participants	Yes	"The present study was undertaken to evaluate the effects of brace therapy planned on the basis of the results of this psychologic test with the goal of reducing the emotional distress of patients."	Yes	"For each treatment plan, the time course of psychologic test results, compliance with brace wearing instructions, correction of scoliosis, and patient satisfaction evaluated using the scale10 prepared by the Scoliosis Research Society were analyzed."	No	No information.	Yes	Described in Study participants	No	Not described.	Yes	Described in Materials and methods; unit of analysis and assignment are the same.	Yes	Described in Statistical analysis	Partial	Some parts described, but not fully; flow diagram not provided. Screening for eligiblity not described.	No		Partial	Described in Results in terms of baseline characteristics of sample, but those not retained in study did not have their characteristics reported. No comparison of attrition bias.	Yes	"A total of 134 patients were rated as normal before the start of therapy, and character type was not significantly different between underarm brace group and Milwaukee brace group."	Yes	Described in Results	Yes	Described in Results	Yes	Described in Results, relate to analyses related to dropout.	N/A	Not applicable to intervention (not harmful - Petre provjeri).	Yes	Described in Discussion	Yes	"Since the MPI permits assessment of the psychologic effects of therapies on patients and to analyze the patients’ reactions in detail, it is useful for developing procedures for application of brace therapy."	Yes
A compliance real-time monitoring system for the management of the brace usage in adolescent idiopathic scoliosis patients: a pilot study	Zhu	2021	BMC Musculoskeletal Disorders	2.5	Intervention with follow-up	TREND	Yes	No information on patient allocation in title; no groups for patients to be allocated in so that part doesn't matter.	Yes	Described in Background	Partial	Described in System validation, missing info on periods of recruitment	Yes	Described in Methods	Yes	"Hence, the objective of this study is to describe and evaluate a compliance real-time monitoring system of the brace usage in AIS patients."	Yes	Described in Study validation	No	No information.	Yes	"Each of the enrolled patients was prescribed a Chêneau brace by the clinicians in our department." Only one group, so no matching is applicable or methods to assign to study conditions.	No	Not described.	Yes	Described in Materials and methods; unit of analysis and assignment are the same.	Yes	"All data were analyzed through SPSS software (version 22.0; IBM Corp., Armonk, NY, USA). All values were presented as the mean ± standard deviation. Paired Student’s t-test was used to analyze the difference of measured force, quality compliance, measured time, and quantity compliance between the first and the latter 3 months of treatment. Statistical significance was set at P < 0.05."	Partial	Described in Results; screening for eligibility not described.	No		Partial	Described in Results in terms of baseline characteristics of sample, but those not retained in study did not have their characteristics reported. No comparison of attrition bias.	N/A	Not more than one group.	Yes	Results and Table 1	Yes	Table 1	Yes	"In this study, 96.4% (27/28) patients are satisfied with the use of the monitoring system, among whom 21.4% (6/28) are very satisfied and 75.0% (21/28) are somewhat satisfied. There was only one patient who was somewhat dissatisfied with the system."	N/A	Not applicable to intervention (not harmful - Petre provjeri).	Yes	Described in Discussion	Yes	Described in Discussion	Yes
Preliminary clinical observation on the treatment of adolescent idiopathic scoliosis with intelligent brace personalized management system	Zhu	2021	Chinese journal of reparative and reconstructive surgery	0.3	Intervention with follow-up	TREND	Yes	No information on patient allocation in title; no groups for patients to be allocated in so that part doesn't matter.	Yes	Described in Introduction	Partial	Described in Materials and Methods; missing location and sampling strategy, other items present.	Partial	We know they wear and how often they enter data, but it is not clear how long it is prescribed to wear brace. Still unclear information and poorly described.	Yes	"Therefore, if patients can understand in real time whether the way they wear the brace is reasonable, it will be helpful to improve the brace wearing compliance and treatment effect of AIS patients."	Yes	"All patients were required to wear the brace for 23 hours a day (prescribed wearing time) and upload data to the cloud storage system at least once a day. The team regularly checked, downloaded and analyzed data from the cloud storage system every week, and informed the patients of the results and improvement methods through online communication."	No	No information.	Yes	Only one group, so no matching is applicable or methods to assign to study conditions.	No	Not described.	Yes	Described in Materials and methods; unit of analysis and assignment are the same.	Yes	Described in Statisctical methods	Partial	Described in Results; screening for eligibility not described.	Yes	"From March to December 2020, a total of 24 patients met the selection criteria, of which 2 were unable to upload data due to damage to the wireless transmission recording device during use. Therefore, this study finally included the data of 22 patients for analysis."	Partial	Described in Results in terms of baseline characteristics of sample, but those not retained in study did not have their characteristics reported. No comparison of attrition bias.	N/A	Not more than one group.	Yes	Tables 1-2	Yes	Tables 1-2	N/A	None performed or pre-determined.	N/A	Not applicable to intervention (not harmful - Petre provjeri).	Yes	Described in Discussion	Yes	Described in Discussion	Yes
The positive role of Rosenthal effect-based nursing in quality of life and negative emotions of patien ts with scoliosis	Ying	2020	International Journal of Clinical and Experimental Medicine	N/A	Controlled before and after trial	TREND	Partial	No information on patient allocation in title.	Yes	Described in Introduction	Partial	Described in Materials and Methods; missing location and sampling strategy, other items present.	Yes	Described in Methods	Yes	"We speculated that it also plays a significant role in patients with scoliosis, and we carried out relevant experiments to analyze this; aiming to provide effective references and guidance for future clinical treatment and nursing of patients with scoliosis."	Yes	Described in Outcome measures	No	No information.	Partial	Described in General materials and Inclusion and exclusion criteria; unclear how participants were divided into experimental and control group. No matching mentioned.	No	Not described.	Yes	Described in Materials and methods; unit of analysis and assignment are the same.	Yes	Described in Statistical analysis	Partial	Missing flow diagram, screening for eligibility, loss to follow-up.	Yes	"A total of 64 patients with scoliosis admitted to the First People’s Hospital of Wenling from August 2017 to July 2019 were enrolled as research subjects, including 26 males and 38 females, between 5 and 16 years old."	Partial	Table 1; unclear if participants were lost to follow up or not.	Yes	Table 1	Yes	Tables 2-4	Yes	Figures 1,2, Tables 2-4	Yes	Table 4	N/A	Not applicable to intervention (not harmful - Petre provjeri).	Yes	Described in Discussion	Yes	"To sum up, Rosenthal effect-based nursing can effectively alleviate the negative emotion of patients with scoliosis and improve their life quality, so it is worthy of clinical application."	Yes
[truncated: 1 more columns]
